# Supplementary material for: Analysis of growth variations and expression patterns of auxin response factor gene family in Fallopia multiflora under different light qualities
Source: Front Plant Sci. 2025 Dec 10;16:1645778. doi: 10.3389/fpls.2025.1645778 (PMC12727981; doi:10.3389/fpls.2025.1645778)
Supplement: Supplementary file 1 [file Table1.xlsx]

## Sheet: Sheet1
TableS1 F. multiflora ARF gene primer sequence
Gene name	Forward primer（5'→3'）	Reverse primer（5'→3'）
FmARF2	AGCGGCGGGAAGATGGAGTC	GGAGTTCCGAGGAGGTGGTCTC
FmARF5	TTGGTGGTGAGAATGGCGACATG	ACAGAACGTGAAGCGAGTGAACC
FmARF7	GCCACCTCCTCCAGCCTTCC	GTCGTCTTCCTCCGCCACAAAG
FmARF8	ACGGTTCGGCAACTTGAACAGAG	TCGGTGGTGTAGCGGGATGAG
FmARF9	CACGGCGAGGCACTGAGAATC	TGAAGCCCAGCAAACATCCAACC
FmARF13	GACAACACGACTTCCGACAGGTG	TCAGCAAGCGGAGGAAGAGGAG
FmARF15	GTGGCTGATACTGGGGCAAAGG	CAGCAGCAGCAACAGCAACAAC
FmARF17	TGGAAGAGGAGGGTCTGGCTTTG	GGCTGAACCCGACACTGATGAAG
FmARF19	AGCACTGAATCGCCAGCAAGAAG	GGACCTTTCGCCACGTCTATCG
FmARF25	AACCACACGGCTCCCACCAG	GCTTTCCACATCAGGGTCTGCTC
FmARF26	AGGAAGAGGAGGGTCTGGCTTTG	GGCTGAACCTGACACTGACGAAG
FmARF28	GTGTAGCGGCGGCATGAGAAG	GTTGGCGTCAGGAGGCTTGC
FmARF29	CAGTTCTTGAGCAGGCGGAAGG	AGGCAAGCAAACCACAACCAGAG
FmARF30	ATTAGTGGCAGCAGCATGAGCAG	GCTTCTCTTGGGAATCCGTCGTG
FmARF36	GCACGACGAGGCACAGAGAAG	TCAGAAGGCAAGGGTCCAGAGG
PP2A	GGACCAATGTGCGATCTCTTA	GCTGCTATGTCTTGTCCAAATG
